# Supplementary material for: Second-Generation Antipsychotics Induce Metabolic Disruption in Adipose Tissue-Derived Mesenchymal Stem Cells Through an aPKC-Dependent Pathway
Source: Cells. 2024 Dec 17;13(24):2084. doi: 10.3390/cells13242084 (PMC11674800; doi:10.3390/cells13242084)
Supplement: Supplementary file 1 [file cells-13-02084-s001.zip]

Archive with 1 entries (1 files):
- cells-3269248-Supplementary materials.pdf
